# Supplementary material for: Effects of Aquatic Exercise on Type 2 Diabetes Management in Adulthood: A Systematic Review and Meta-Analysis, Including Evidence on the Use of Wearable Devices
Source: Healthcare (Basel). 2026 Apr 10;14(8):998. doi: 10.3390/healthcare14080998 (PMC13115931; doi:10.3390/healthcare14080998)
Supplement: Supplementary file 1 [file healthcare-14-00998-s001.zip]

Archive with 5 entries (5 files):
- Table S4.pdf
- File S1. PRISMA_2020_checklist.pdf
- Table S1.pdf
- Table S2.pdf
- Table S3.pdf
